# Supplementary material for: Identification and Expression Analysis of SLAC/SLAH Gene Family in Brassica napus L
Source: Int J Mol Sci. 2021 Apr 28;22(9):4671. doi: 10.3390/ijms22094671 (PMC8125795; doi:10.3390/ijms22094671)
Supplement: Supplementary file 1 [file ijms-22-04671-s001.zip]

Archive with 1 entries (1 files):
- ijms-1151624-supplementary.pdf
